# Supplementary material for: Complete genome sequence of a carlavirus identified in grapevine (Vitis sp) in Greece
Source: Arch Virol. 2023 Jun 1;168(6):172. doi: 10.1007/s00705-023-05795-6 (PMC10235145; doi:10.1007/s00705-023-05795-6)
Supplement: Supplementary file 2 — Additional file 2: Supplementary Table S1 List of viruses identified by HTS [file 705_2023_5795_MOESM2_ESM.xlsx]

## Sheet: Sheet1
Table S1 : List of identified virus by HTS
contig	accession	name	species	evalue	length	pident	phylum	class	order	family	genus
NODE_1_length_18124_cov_43.094471	MG925331.1	Grapevine leafroll-associated virus 1 clone a, complete genome.	Grapevine leafroll-associated virus 1	0	9658	94647	Kitrinoviricota	Alsuviricetes	Martellivirales	Closteroviridae	Ampelovirus
NODE_2_length_16642_cov_226.036776	EU344893.1	Grapevine leafroll-associated virus 3 isolate Cl-766, complete genome.	Grapevine leafroll-associated virus 3	0	16045	99046	Kitrinoviricota	Alsuviricetes	Martellivirales	Closteroviridae	Ampelovirus
NODE_3_length_11974_cov_45.957631	MH807218.1	Grapevine leafroll-associated virus 1 isolate 12G456, partial genome.	Grapevine leafroll-associated virus 1	0	8594	90703	Kitrinoviricota	Alsuviricetes	Martellivirales	Closteroviridae	Ampelovirus
NODE_4_length_8282_cov_28.938374	MT311966	Caper latent virus isolate L7 RNA-dependent RNA polymerase (RdRp) gene, partial cds	NA	0	1118	70475	Kitrinoviricota	Alsuviricetes	Tymovirales	Betaflexiviridae	Carlavirus
NODE_5_length_7226_cov_7.225910	BK011095.1	TPA_asm: Grapevine Pinot gris virus isolate SRR5457660-GPGV genomic sequence	NA	0	7224	98228	Kitrinoviricota	Alsuviricetes	Tymovirales	Betaflexiviridae	Trichovirus
NODE_6_length_7085_cov_17.403841	KT965859.1	Grapevine roditis leaf discoloration-associated virus isolate BN, complete genome.	Grapevine Roditis leaf discoloration-associated virus	0	6960	89842	Artverviricota	Revtraviricetes	Ortervirales	Caulimoviridae	Badnavirus
NODE_7_length_4515_cov_10.798879	MG938303.1	Grapevine rupestris stem pitting-associated virus isolate 34 clone 1, complete genome.	Grapevine rupestris stem pitting-associated virus	0	4515	92647	Kitrinoviricota	Alsuviricetes	Tymovirales	Betaflexiviridae	Foveavirus
NODE_8_length_4515_cov_10.061659	MG938346.1	Grapevine rupestris stem pitting-associated virus isolate MBE8 clone 3, complete genome.	Grapevine rupestris stem pitting-associated virus	0	4515	95172	Kitrinoviricota	Alsuviricetes	Tymovirales	Betaflexiviridae	Foveavirus
NODE_9_length_4368_cov_29.570601	MK404720.1	Grapevine virus A isolate TT2017-74-47, partial genome.	Grapevine virus A	0	4367	83169	Kitrinoviricota	Alsuviricetes	Tymovirales	Betaflexiviridae	Vitivirus
NODE_10_length_4224_cov_83.229072	AF195822.1	Grapevine leafroll-associated virus 1 helicase (HEL) and RNA-dependent RNA polymerase (POL) genes, partial cds; and p7, HSP70-like protein, p55, coat protein (CP), p55 (CPd1), p50 (CPd2), p22, and p24 genes, complete cds.	Grapevine leafroll-associated virus 1	0	4224	90933	Kitrinoviricota	Alsuviricetes	Martellivirales	Closteroviridae	Ampelovirus
NODE_11_length_4177_cov_92.557254	AF195822.1	Grapevine leafroll-associated virus 1 helicase (HEL) and RNA-dependent RNA polymerase (POL) genes, partial cds; and p7, HSP70-like protein, p55, coat protein (CP), p55 (CPd1), p50 (CPd2), p22, and p24 genes, complete cds.	Grapevine leafroll-associated virus 1	0	4175	90611	Kitrinoviricota	Alsuviricetes	Martellivirales	Closteroviridae	Ampelovirus
NODE_12_length_4119_cov_6.902559	KY940819.1	Grapevine leafroll-associated virus 4 isolate Bt26, complete genome.	Grapevine leafroll-associated virus 4	0	3267	67.86	Kitrinoviricota	Alsuviricetes	Martellivirales	Closteroviridae	Ampelovirus
NODE_13_length_4112_cov_35.091200	KY821089.1	Grapevine leafroll-associated virus 1 isolate SL37-1, partial genome.	Grapevine leafroll-associated virus 1	0	3994	87631	Kitrinoviricota	Alsuviricetes	Martellivirales	Closteroviridae	Ampelovirus
NODE_14_length_4111_cov_21.830375	MG938303.1	Grapevine rupestris stem pitting-associated virus isolate 34 clone 1, complete genome.	Grapevine rupestris stem pitting-associated virus	0	4111	98078	Kitrinoviricota	Alsuviricetes	Tymovirales	Betaflexiviridae	Foveavirus
NODE_15_length_3609_cov_10.371975	MG938344.1	Grapevine rupestris stem pitting-associated virus isolate MBE8 clone 1, complete genome.	Grapevine rupestris stem pitting-associated virus	0	3607	93152	Kitrinoviricota	Alsuviricetes	Tymovirales	Betaflexiviridae	Foveavirus
NODE_16_length_3450_cov_4.991753	NC_016417.1	Grapevine leafroll-associated virus 6, complete genome	NA	0	3461	74198	Kitrinoviricota	Alsuviricetes	Martellivirales	Closteroviridae	Ampelovirus
NODE_41_length_1936_cov_4.032430	MK490831.1	Grapevine virus F isolate D2-1/13, partial genome.	Grapevine virus F	0	1938	91538	Kitrinoviricota	Alsuviricetes	Tymovirales	Betaflexiviridae	Vitivirus
NODE_52_length_1809_cov_2.443558	KX925556.1	Grapevine rupestris stem pitting-associated virus isolate TEMP-BR replicase, 24.4 kDa protein, 12.8 kDa protein, 8.4 kDa protein, and 28 kDa protein genes, complete cds.	Grapevine rupestris stem pitting-associated virus	0	1809	97125	Kitrinoviricota	Alsuviricetes	Tymovirales	Betaflexiviridae	Foveavirus
NODE_55_length_1802_cov_3.248426	AM494935.3	Grapevine leafroll-associated virus 11 partial HSP70 gene for heat shock protein 70, HSP90 gene for heat shock protein 90, cp gene for coat protein and partial cpd gene for coat protein duplicate, genomic RNA.	Grapevine leafroll-associated virus 11	0	1620	77963	Kitrinoviricota	Alsuviricetes	Martellivirales	Closteroviridae	Ampelovirus
NODE_62_length_1663_cov_70.598881	MK404720.1	Grapevine virus A isolate TT2017-74-47, partial genome.	Grapevine virus A	0	1658	83353	Kitrinoviricota	Alsuviricetes	Tymovirales	Betaflexiviridae	Vitivirus
NODE_128_length_1094_cov_3.418672	U22170.1	Grapevine leafroll virus-associated RNA6 gene, partial cds.	Grapevine leafroll virus-associated RNA6	0	934	82976	NA	NA	NA	NA	NA
NODE_244_length_747_cov_2.210983	AJ829775.1	Cucumber mosaic virus partial MP gene for 3a protein and CP gene for coat protein, genomic RNA, isolate MAD99/3.	Cucumber mosaic virus	0	747	98795	Kitrinoviricota	Alsuviricetes	Martellivirales	Bromoviridae	Cucumovirus
NODE_343_length_595_cov_3.014815	LT960639.1	Grapevine virus F coat protein gene for CP, isolate 66-5.	Grapevine virus F	0	588	93878	Kitrinoviricota	Alsuviricetes	Tymovirales	Betaflexiviridae	Vitivirus
NODE_405_length_550_cov_1.985859	AY128949.1	Grapevine rupestris vein feathering virus replicase-associated polyprotein mRNA, partial cds.	Grapevine rupestris vein feathering virus	1.69e-171	546	84615	Kitrinoviricota	Alsuviricetes	Tymovirales	Tymoviridae	Marafivirus
NODE_420_length_537_cov_9.093361	DQ855085.1	Grapevine virus A isolate MSH18-1 movement protein gene, partial cds; and capsid protein and RNA-binding protein genes, complete cds.	Grapevine virus A	0	536	93657	Kitrinoviricota	Alsuviricetes	Tymovirales	Betaflexiviridae	Vitivirus
NODE_421_length_537_cov_8.209544	MG717802.1	Grapevine virus A isolate Y170 clone 3 movement protein gene, partial cds; capsid protein gene, complete cds; and putative RNA binding protein gene, partial cds.	Grapevine virus A	0	536	91978	Kitrinoviricota	Alsuviricetes	Tymovirales	Betaflexiviridae	Vitivirus
NODE_439_length_530_cov_1.757895	KF719044.1	Grapevine virus F isolate K3-76 replicase gene, partial cds.	Grapevine virus F	1.43e-83	214	92523	Kitrinoviricota	Alsuviricetes	Tymovirales	Betaflexiviridae	Vitivirus
NODE_466_length_508_cov_90.558499	MG717796.1	Grapevine virus A isolate Y307 clone 2 movement protein gene, partial cds; capsid protein gene, complete cds; and putative RNA binding protein gene, partial cds.	Grapevine virus A	0	508	92.52	Kitrinoviricota	Alsuviricetes	Tymovirales	Betaflexiviridae	Vitivirus
NODE_537_length_461_cov_126.834975	KF594432.1	Grapevine virus A isolate 2 coat protein and RNA-binding protein genes, complete cds.	Grapevine virus A	2.89e-180	455	90989	Kitrinoviricota	Alsuviricetes	Tymovirales	Betaflexiviridae	Vitivirus
NODE_626_length_422_cov_342.010899	KU880714.1	Grapevine yellow speckle viroid 1 isolate MH-BR, complete sequence.	Grapevine yellow speckle viroid 1	0	367	99183	NA	NA	NA	Pospiviroidae	Apscaviroid
NODE_829_length_363_cov_1.918831	MG050523.1	Grapevine rupestris stem pitting-associated virus isolate NV_28A replicase gene, partial cds.	Grapevine rupestris stem pitting-associated virus	1.96e-168	363	96419	Kitrinoviricota	Alsuviricetes	Tymovirales	Betaflexiviridae	Foveavirus
NODE_832_length_362_cov_3.967427	KF594432.1	Grapevine virus A isolate 2 coat protein and RNA-binding protein genes, complete cds.	Grapevine virus A	1.32e-151	362	93094	Kitrinoviricota	Alsuviricetes	Tymovirales	Betaflexiviridae	Vitivirus
NODE_890_length_352_cov_743.622896	EU925590.2	Hop stunt viroid isolate 391a, complete sequence.	Hop stunt viroid	9.85e-147	297	99327	NA	NA	NA	Pospiviroidae	Hostuviroid
NODE_906_length_350_cov_2.193220	HQ828117.1	Grapevine leafroll-associated virus 11 clone Escobera F1 coat protein gene, complete cds.	Grapevine leafroll-associated virus 11	3.9e-101	349	83668	Kitrinoviricota	Alsuviricetes	Martellivirales	Closteroviridae	Ampelovirus
NODE_1061_length_322_cov_1.378277	MN228562.1	Grapevine rupestris vein feathering virus isolate R8 RdRp gene, partial cds.	Grapevine rupestris vein feathering virus	5.29e-61	215	84651	Kitrinoviricota	Alsuviricetes	Tymovirales	Tymoviridae	Marafivirus
NODE_1190_length_300_cov_1.795918	GU812896.1	Grapevine virus A isolate CN308-40 replication-like protein gene, partial cds.	Grapevine virus A	2.22e-84	295	83729	Kitrinoviricota	Alsuviricetes	Tymovirales	Betaflexiviridae	Vitivirus
NODE_1295_length_288_cov_2.776824	AJ249361.1	Grapevine Red Globe virus partial mRNA for RNA dependent RNA polymerase.	Grapevine Red Globe virus	8.45e-58	209	84211	Kitrinoviricota	Alsuviricetes	Tymovirales	Tymoviridae	Maculavirus
NODE_1339_length_284_cov_3.816594	KT759154.1	Grapevine leafroll-associated virus 4 isolate TS-N p23 protein (ORF7) gene, partial cds.	Grapevine leafroll-associated virus 4	1.23e-112	284	92606	Kitrinoviricota	Alsuviricetes	Martellivirales	Closteroviridae	Ampelovirus
NODE_1637_length_259_cov_0.901961	MF497535.1	Grapevine rupestris vein feathering virus isolate GRVFV-HUDF2 polyprotein gene, partial cds.	Grapevine rupestris vein feathering virus	1.88e-84	258	87209	Kitrinoviricota	Alsuviricetes	Tymovirales	Tymoviridae	Marafivirus
NODE_2655_length_209_cov_1.194805	DQ278650.1	Rupestris stem pitting-associated virus isolate Seyval 19 replicase mRNA, partial cds.	Grapevine rupestris stem pitting-associated virus	3.05e-93	206	97087	Kitrinoviricota	Alsuviricetes	Tymovirales	Betaflexiviridae	Foveavirus
